# Supplementary material for: Non-Invasive and Label-Free On-Chip Impedance Monitoring of Heatstroke
Source: Biosensors (Basel). 2023 Jun 27;13(7):686. doi: 10.3390/bios13070686 (PMC10377158; doi:10.3390/bios13070686)
Supplement: Supplementary file 1 [file biosensors-13-00686-s001.zip]

Archive with 1 entries (1 files):
- biosensors-2314594-supplementary.pdf
